# Supplementary material for: Incremental Prognostic Value of Regurgitant Fraction in Patients with Ventricular Secondary Mitral Regurgitation
Source: J Clin Med. 2026 May 17;15(10):3854. doi: 10.3390/jcm15103854 (PMC13206879; doi:10.3390/jcm15103854)
Supplement: Supplementary file 1 [file jcm-15-03854-s001.zip]

Archive with 1 entries (1 files):
- jcm-4246195-supplementary.pdf
